# Supplementary material for: Queen of Spices, Cardamom (Elettaria cardamomum (L.) Maton, Zingiberaceae)—In Vitro Assessment of Biological Potential
Source: Molecules. 2026 Jul 11;31(14):2430. doi: 10.3390/molecules31142430 (PMC13414071; doi:10.3390/molecules31142430)
Supplement: Supplementary file 1 [file molecules-31-02430-s001.zip]

Archive with 1 entries (1 files):
- molecules-4377852-supplementary.pdf
